# Supplementary material for: RAD18 directs DNA double-strand break repair by homologous recombination to post-replicative chromatin
Source: Nucleic Acids Res. 2024 Jun 13;52(13):7687–703. doi: 10.1093/nar/gkae499 (PMC11260465; doi:10.1093/nar/gkae499)
Supplement: gkae499_Supplemental_Files [file gkae499_supplemental_files.zip]

Archive with 3 entries (3 files):
- Supplementary Figures-RESUBMISSION-corrected2.pdf
- SupplTable1-final.xlsx
- SupplTable2-final.xlsx
