# Supplementary material for: RAD18 directs DNA double-strand break repair by homologous recombination to post-replicative chromatin
Source: Nucleic Acids Res. 2024 Jun 13;52(13):7687–703. doi: 10.1093/nar/gkae499 (PMC11260465; doi:10.1093/nar/gkae499)
Supplement: gkae499_Supplemental_Files [file gkae499_supplemental_files.zip › SupplTable1-final.xlsx]

## Sheet: STable 1
chromosome	start	end	c.	p.(3-letter)	p. (1-letter)	rs_ids	exon	impact	CTRL (N=1662)	PTS (N=17654)	Upper GIT (N=294)	Colorectal cancer (N=1800)	Liver cancer (N=429)	Pancreatic cancer (N=548)	Lung cancer (N=126)	Melanoma (N=426)	Female breast cancer (N=9539)	Cervical cancer (N=353)	Endometrial tumors (N=753)	Ovarian cancer (N=2966)	Prostate cancer (N=517)	Urinary bladder cancer (N=90)	Brain tumors (N=184)	Haematooncology tumors (N=211)	MAF_1kg_all	MAF_adj_exac_all	MAF_adj_exac_nfe	MAF_gnomad_all	MAF_gnomad_nfe	cadd_scaled	polyphen_pred	polyphen_score	sift_pred	sift_score	variants selected for functional analyses	functional categorization
chr3	9000657	9000658	c.79A>G	p.Ile27Val	p.I27V	rs1200018838	2	missense		3				1			1								None	None	None	3.97801e-06	8.79709e-06	25.3	probably_damaging	0.99	deleterious	0	yes	wild-type-like
chr3	9000656	9000658	c.79delA	p.Ile27PhefsTer10	p.I27Ffs*10	rs757772511	2	frameshift		1					1		1			1					None	8.239e-06	1.49876e-05	1.98894e-05	None	None	0	None	0	None		truncating
chr3	9000638	9000639	c.98A>G	p.Asn33Ser	p.N33S	rs374173359	2	missense		1							1								0.000599042	9.06334e-05	None	8.75197e-05	8.79755e-06	22.1	benign	0.348	tolerated	0.33
chr3	9000608	9000609	c.128A>C	p.His43Pro	p.H43P	rs747270413	2	missense		1							1								None	8.23995e-06	1.49907e-05	3.98194e-06	8.80266e-06	25.2	probably_damaging	1	deleterious	0.01
chr3	9000598	9000605	c.132_133+4delCTGTAA	p.(?)	p.(?)	rs778061801	2	splice_donor	1	5							2	1		3					None	6.5925e-05	0.00011994	3.19226e-05	7.05082e-05	None	None	None	None	None		spliceogenic/truncating
chr3	8990206	8990207	c.181C>T	p.Pro61Ser	p.P61S	None	3	missense		2										1	1				None	None	None	None	None	26.8	probably_damaging	1	deleterious	0
chr3	8990191	8990192	c.195+1G>A	p.(?)	p.(?)	None	3	splice_donor		1							1								None	None	None	None	None	34	None	None	None	None		spliceogenic/truncating
chr3	8988960	8988961	c.209C>T	p.Pro70Leu	p.P70L	rs753179399	4	missense		2		1								1					None	2.4737e-05	1.5002e-05	2.40058e-05	2.65079e-05	21.7	benign	0.018	deleterious	0	yes	wild-type-like
chr3	8988942	8988943	c.227G>A	p.Arg76His	p.R76H	rs377707311	4	missense		1							1								None	8.24103e-06	None	None	None	26.7	possibly_damaging	0.783	deleterious	0
chr3	8988922	8988923	c.247A>G	p.Lys83Glu	p.K83E	None	4	missense		1										1					None	None	None	None	None	24	benign	0.027	deleterious	0.01
chr3	8988903	8988904	c.266G>A	p.Arg89Gln	p.R89Q	rs200525677	4	missense		3							1		1	1					0.000199681	8.24253e-06	1.4997e-05	1.20398e-05	8.84424e-06	34	possibly_damaging	0.501	deleterious	0.02
chr3	8983462	8983463	c.292G>A	p.Glu98Lys	p.E98K	None	5	missense		1		1													None	None	None	None	None	22.7	benign	0.142	deleterious	0.02
chr3	8983444	8983445	c.310C>G	p.Pro104Ala	p.P104A	rs374885394	5	missense		2							1						1		None	8.26679e-06	1.50521e-05	7.9713e-06	8.82239e-06	15.74	benign	0.015	deleterious	0.04
chr3	8983443	8983444	c.311C>A	p.Pro104His	p.P104H	None	5	missense		2							2								None	None	None	None	None	22.9	possibly_damaging	0.847	deleterious	0
chr3	8983426	8983427	c.328A>G	p.Lys110Glu	p.K110E	rs146718072	5	missense		1															0.00219649	0.000965857	None	0.000697017	None	22.2	benign	0.297	deleterious	0.01
chr3	8983417	8983418	c.337G>C	p.Ala113Pro	p.A113P	None	5	missense		2		1					1								None	None	None	3.98143e-06	8.80824e-06	7.62	benign	0.024	tolerated	0.08
chr3	8983323	8983324	c.431C>T	p.Ser144Phe	p.S144F	rs141788084	5	missense		1										1					None	0.000115342	0.000194821	0.00010344	0.000211182	22	benign	0.367	deleterious	0
chr3	8983317	8983318	c.437C>T	p.Ser146Leu	p.S146L	None	5	missense		1							1								None	None	None	None	None	18.19	benign	0.013	tolerated	0.06
chr3	8983308	8983309	c.446T>C	p.Leu149Ser	p.L149S	rs1371898982	5	missense		1		1													None	None	None	None	None	12.19	benign	0.093	tolerated	0.6
chr3	8983273	8983274	c.481A>G	p.Lys161Glu	p.K161E	rs755622520	5	missense	2	4		1		1			3					1			None	8.24307e-06	1.49952e-05	7.95678e-06	1.75966e-05	12.94	benign	0.005	tolerated	0.43
chr3	8983222	8983223	c.532A>G	p.Ile178Val	p.I178V	rs764118461	5	missense	1	1		1													None	8.40562e-06	None	1.19514e-05	8.8098e-06	1.09	benign	0	tolerated	0.29
chr3	8983218	8983219	c.536C>T	p.Ala179Val	p.A179V	None	5	missense		1							1								None	None	None	None	None	11.68	benign	0	tolerated	0.21
chr3	8983213	8983214	c.541G>T	p.Asp181Tyr	p.D181Y	None	5	missense		1							1								None	None	None	None	None	10.79	benign	0.006	tolerated	0.13
chr3	8983182	8983183	c.572C>T	p.Pro191Leu	p.P191L	rs779466926	5	missense	1	3							2		1						None	0.000177335	0.000155135	0.000200343	0.000141942	24.4	probably_damaging	0.981	deleterious	0
chr3	8981310	8981311	c.631A>C	p.Ile211Leu	p.I211L	None	6	missense		1							1								None	None	None	None	None	21.9	benign	0.019	deleterious	0.01
chr3	8981310	8981311	c.631A>G	p.Ile211Val	p.I211V	None	6	missense		1							1								None	None	None	None	None	15.58	benign	0.003	tolerated	0.28
chr3	8981286	8981287	c.655C>T	p.His219Tyr	p.H219Y	None	6	missense		1							1								None	None	None	None	None	27.9	probably_damaging	0.999	deleterious	0	yes	impaired
chr3	8981265	8981266	c.676C>T	p.Arg226Cys	p.R226C	rs773677079	6	missense		4									2	2		1		1	None	1.64929e-05	None	3.19104e-05	1.76258e-05	27.7	probably_damaging	0.987	deleterious	0	yes	impaired
chr3	8981262	8981263	c.679G>A	p.Glu227Lys	p.E227K	rs781347031	6	missense		2							2								None	8.24688e-06	None	7.97391e-06	None	23.7	benign	0.08	tolerated	0.05	yes	wild-type-like
chr3	8981236	8981237	c.704+1G>T	p.(?)	p.(?)	None	6	splice_donor		1							1								None	None	None	None	None	34	None	None	None	None		spliceogenic/truncating
chr3	8977724	8977725	c.719G>A	p.Arg240Lys	p.R240K	None	7	missense		1							1			1					None	None	None	None	None	26.5	possibly_damaging	0.712	deleterious	0.03
chr3	8977709	8977710	c.734A>C	p.Lys245Thr	p.K245T	None	7	missense		1							1								None	None	None	None	None	27.9	probably_damaging	0.982	deleterious	0
chr3	8977700	8977701	c.743A>G	p.Tyr248Cys	p.Y248C	rs1282342058	7	missense		1										1					None	None	None	4.05943e-06	8.90282e-06	31	probably_damaging	0.999	deleterious	0
chr3	8955389	8955390	c.904C>G	p.Arg302Gly	p.R302G	rs536501018	8	missense		1			1												None	1.84322e-05	3.36666e-05	8.87052e-06	1.88473e-05	22.8	benign	0.033	deleterious	0
chr3	8955389	8955390	c.904C>T	p.Arg302Ter	p.R302*	rs536501018	8	stop_gained		4		1					3			1					0.000199681	0.000175106	3.36666e-05	9.75757e-05	2.82709e-05	42	0	None	0	None	yes	impaired
chr3	8955380	8955381	c.913G>A	p.Glu305Lys	p.E305K	rs765549305	8	missense		1		1													None	8.85379e-06	1.5976e-05	4.42689e-06	9.40026e-06	22.8	benign	0.015	deleterious	0.01
chr3	8955374	8955375	c.919A>G	p.Ile307Val	p.I307V	rs45569933	8	missense		6		1				2	1			1					0.0221645	0.00638746	0.00023954	0.00512978	0.00039212	14.39	benign	0.003	tolerated	1
chr3	8955372	8955373	c.921A>G	p.Ile307Met	p.I307M	rs1045076658	8	missense		1		1													None	None	None	None	None	18.62	benign	0	tolerated	0.42
chr3	8955353	8955354	c.940C>G	p.Leu314Val	p.L314V	rs773283766	8	missense		1															None	1.78072e-05	3.20904e-05	3.55666e-05	7.54091e-05	21.8	benign	0.07	deleterious	0
chr3	8954015	8954016	c.1007A>G	p.Asp336Gly	p.D336G	rs1011374416	9	missense		2		1					1								None	None	None	None	None	25.2	possibly_damaging	0.448	deleterious	0
chr3	8953996	8953997	c.1027C>T	p.Arg343Cys	p.R343C	None	9	missense		1							1								None	None	None	None	None	33	probably_damaging	0.998	deleterious	0.008	yes	wild-type-like
chr3	8944197	8944198	c.1034A>G	p.Lys345Arg	p.K345R	rs1333148414	10	missense		1										1					None	None	None	None	None	23	possibly_damaging	0.635	deleterious	0.03
chr3	8944131	8944132	c.1100T>A	p.Met367Lys	p.M367K	rs145000121	10	missense		3		1		1							1				None	None	None	2.81129e-05	5.3151e-05	11.33	benign	0.003	tolerated	0.85
chr3	8944099	8944100	c.1132G>C	p.Asp378His	p.D378H	rs772581373	10	missense		1		1													None	2.48822e-05	4.51766e-05	1.61385e-05	2.66667e-05	25.4	possibly_damaging	0.62	deleterious	0.01
chr3	8944090	8944091	c.1141A>G	p.Thr381Ala	p.T381A	None	10	missense		1						1									None	None	None	None	None	10.64	benign	0	tolerated	0.39
chr3	8940721	8940722	c.1178A>C	p.Asp393Ala	p.D393A	None	11	missense		1										1					None	None	None	None	None	22	benign	0.141	tolerated	0.11
chr3	8940691	8940692	c.1208C>A	p.Ser403Tyr	p.S403Y	rs200966032	11	missense	1	3	1				1		2	1							None	1.65475e-05	3.0068e-05	2.41928e-05	5.32056e-05	12.77	benign	0.054	deleterious	0.02
chr3	8940650	8940651	c.1249A>G	p.Arg417Gly	p.R417G	rs1305893521	11	missense		1										1					None	None	None	4.00166e-06	8.828e-06	9.35	benign	0	tolerated	0.4
chr3	8940604	8940605	c.1295C>A	p.Ser432Tyr	p.S432Y	rs1196282381	11	missense		1							1								None	None	None	None	None	7.21	benign	0.026	tolerated	1
chr3	8923138	8923139	c.1390G>A	p.Asp464Asn	p.D464N	rs774383366	13	missense		1										1					None	1.64832e-05	2.99895e-05	2.3959e-05	4.40979e-05	13.6	benign	0.003	tolerated	0.11
chr3	8923138	8923139	c.1390G>T	p.Asp464Tyr	p.D464Y	rs774383366	13	missense		1							1								None	3.29663e-05	None	3.19453e-05	None	16.23	benign	0.291	deleterious	0.01
chr3	8923126	8923127	c.1402A>G	p.Thr468Ala	p.T468A	rs1349191187	13	missense		1			1												None	None	None	None	None	9.79	benign	0	tolerated	0.83
chr3	8923118	8923119	c.1410A>G	p.Ile470Met	p.I470M	rs150991424	13	missense		10							8			2					None	5.76711e-05	8.99308e-05	7.96356e-05	0.000167245	1.46	benign	0	tolerated	0.39	yes	intermediate
chr3	8923101	8923102	c.1427G>A	p.Arg476His	p.R476H	rs140344625	13	missense	3	53	1	5	1	3		3	29		3	10	1		2		None	0.00072496	0.000929173	0.000569027	0.000765495	15.95	benign	0.003	tolerated	0.15	yes	impaired
chr3	8923098	8923099	c.1430G>A	p.Arg477His	p.R477H	rs149913355	13	missense		5				1			3		1	2					0.000599042	0.000247141	0.000344693	0.00023877	0.000140798	23.2	possibly_damaging	0.813	deleterious	0	yes	impaired
chr3	8923097	8923098	c.1430_1431insGCGG	p.Thr478RfsTer6	p.T478Rfs*6	None	13	frameshift		1											1				None	None	None	None	None	None	0	None	0	None	yes	impaired
chr3	8923092	8923093	c.1436G>A	p.Arg479Lys	p.R479K	None	13	missense		2	1	1													None	None	None	None	None	14.18	benign	0.046	tolerated	0.24
chr3	8923087	8923088	c.1441G>A	p.Ala481Thr	p.A481T	rs757759853	13	missense	1	10				2			5		2	1					None	3.29522e-05	4.496e-05	4.3771e-05	7.03953e-05	0.19	benign	0	tolerated	0.41
								Case-control analysis
								All rare variants	10	168	3	19	3	9	2	6	84	2	10	34	4	2	3	1
								All rare P/LP variants*	4	76	1	6	1	4	1	3	41	1	6	19	2	1	2	1
								OR			1.41	1.39	0.97	3.05	3.32	2.94	1.79	1.18	3.33	2.67	1.61	4.66	4.55	1.97
								95% CI			0.16 to 12.66	0.39 to 4.92	0.11 to 8.67	0.76 to 12.22	0.37 to 29.68	0.66 to 13.17	0.64 to 5.00	0.13 to 10.54	0.94 to 11.83	0.91 to 7.87	0.29 to 8.80	0.52 to 41.68	0.83 to 24.96	0.22 to 17.67
								p-value			0.756	0.612	0.977	0.098	0.257	0.140	0.261	0.884	0.049	0.063	0.58	0.232	0.056	0.536
								* P/LP variants were considered truncating variants and variants scored impaired in functional assasys in this study
