# Supplementary material for: RAD18 directs DNA double-strand break repair by homologous recombination to post-replicative chromatin
Source: Nucleic Acids Res. 2024 Jun 13;52(13):7687–703. doi: 10.1093/nar/gkae499 (PMC11260465; doi:10.1093/nar/gkae499)
Supplement: gkae499_Supplemental_Files [file gkae499_supplemental_files.zip › SupplTable2-final.xlsx]

## Sheet: Sheet1
	Members of the CZECANCA consortium (in Addition to Those Named in the Author List)
	Institute of Medical Biochemistry and Laboratory Diagnostics, First Faculty of Medicine and General University Hospital in Prague, Prague, Czech Republic	Marta Cerna, Klara Horackova, Milena Hovhannisyan, Marketa Janatova, Sandra Jelinkova, Petr Nehasil, Jana Soukupova, Barbora Stastna, and Petra Zemankova
	Department of Cancer Epidemiology and Genetics, Masaryk Memorial Cancer Institute, Brno, Czech Republic	Lenka Foretova and Eva Machackova
	AGEL Laboratories, Novy Jicin, Czech Republic	Vera Krutilkova and Spiros Tavandzis
	GENNET, Prague, Czech Republic	Leona Cerna, Stepan Chvojka and Monika Koudova
	Institute of Biology and Medical Genetics, First Faculty of Medicine and General University Hospital in Prague, Prague, Czech Republic	Ondrej Havranek, Jan Novotny, Kamila Vesela and Michal Vocka
	GHC Genetics, Prague, Czech Republic	Lucie Hruskova, Renata Michalovska, Denisa Schwetzova, and Zdenka Vlckova
	Institute of Medical Genetics, University Hospital Pilsen, Pilsen, Czech Republic	Monika Cerna, Marketa Hejnalova, Nikol Jedlickova, Ivan Subrt and Tomas Zavoral
	Pronatal, Prague, Czech Republic	Marcela Kosarova and Gabriela Vacinova
	Department of Medical Genetics, University Hospital Olomouc, Faculty of Medicine and Dentistry, Palacky University, Olomouc, Czech Republic	Maria Janikova, Romana Kratochvilova, Vaclava Curtisova and Radek Vrtel
	Hospital Ceske Budejovice, Ceske Budejovice, Czech Republic	Ondrej Scheinost and Petra Duskova
	Department of Paediatrics and Inherited Metabolic Disorders, First Faculty of Medicine and General University Hospital in Prague, Prague, Czech Republic	Viktor Stranecky
